# Supplementary material for: Cyclin D1 extensively reprograms metabolism to support biosynthetic pathways in hepatocytes
Source: J Biol Chem. 2023 Oct 28;299(12):105407. doi: 10.1016/j.jbc.2023.105407 (PMC10687208; doi:10.1016/j.jbc.2023.105407)
Supplement: Dataset [file mmc1.xlsx]

## Sheet: Sheet 1
	Proteins isolated after sequential FLAG and HA purification of mouse liver transduced with cyclin D1 or cyclin D1-HA-FLAG
	Identified Proteins	Accession Number	Molecular Weight	ADV-cyclin D1	ADV-cyclin D1-HA-FLAG	GeneName
1	heat shock cognate 71 kDa protein [Mus musculus]	NP_112442.2	71 kDa		221	Hspa8 Hsc70 Hsc73
2	Keratin, type II cytoskeletal 1 (Cytokeratin-1) (CK-1) (Keratin-1) (K1) (67 kDa cytokeratin) (Hair alpha protein) cRAP	P04264.5	66 kDa	18	69
3	Cluster of Keratin, type I cytoskeletal 10 (Cytokeratin-10) (CK-10) (Keratin-10) (K10) cRAP (P13645.4)	P13645.4 [6]	60 kDa	3	52
4	Cluster of Keratin, type II cytoskeletal 2 epidermal (Cytokeratin-2e) (K2e) (CK 2e) (keratin-2) cRAP (P35908.1)	P35908.1 [11]	66 kDa	12	48
5	Cluster of heat shock 70 kDa protein 1-like [Mus musculus] (NP_038586.2)	NP_038586.2 [3]	71 kDa		114	Hspa1l Hsc70t
6	Keratin, type I cytoskeletal 9 (Cytokeratin-9) (CK-9) (Keratin-9) (K9) cRAP	P35527.2	62 kDa	7	45
7	PREDICTED: carbamoyl-phosphate synthase [ammonia], mitochondrial isoform X1 [Mus musculus]	XP_011236802.1	165 kDa		70	Cps1
8	polyubiquitin-B [Mus musculus]	NP_035794.1 (+4)	34 kDa		61	Ubb
9	Trypsin precursor cRAP	P00761.1	24 kDa	3	34
10	cytosolic 10-formyltetrahydrofolate dehydrogenase [Mus musculus]	NP_081682.1	99 kDa		42	Aldh1l1 Fthfd
11	Cluster of heat shock protein 105 kDa [Mus musculus] (NP_038587.2)	NP_038587.2 [5]	96 kDa		39	Hsph1 Hsp105 Hsp110 Kiaa0201
12	G1/S-specific cyclin-D1 [Mus musculus]	NP_031657.1	33 kDa		37	Ccnd1 Cyl-1
13	Serum albumin precursor (Allergen Bos d 6) (BSA) cRAP	P02769.4	69 kDa		13
14	Cluster of heat shock protein HSP 90-beta [Mus musculus] (NP_032328.2)	NP_032328.2 [2]	83 kDa		30	Hsp90ab1 Hsp84 Hsp84-1 Hspcb Hsp84b
15	BAG family molecular chaperone regulator 3 [Mus musculus]	NP_038891.4	62 kDa		27	Bag3 Bis MNCb-2243
16	Cluster of tubulin beta-4B chain [Mus musculus] (NP_666228.1)	NP_666228.1 [3]	50 kDa		20	Tubb4b Tubb2c
17	3-ketoacyl-CoA thiolase, mitochondrial [Mus musculus]	NP_803421.1	42 kDa		24	Acaa2
18	Cluster of tubulin alpha-1C chain [Mus musculus] (NP_033474.1)	NP_033474.1 [4]	50 kDa		26	Tuba1c Tuba6
18.100000000000001	tubulin alpha-1C chain [Mus musculus]	NP_033474.1 (+1)	50 kDa		24	Tuba1c Tuba6
18.2	tubulin alpha-4A chain [Mus musculus]	NP_033473.1 (+1)	50 kDa		20	Tuba4a Tuba4
19	stress-70 protein, mitochondrial [Mus musculus]	NP_034611.2	73 kDa		27	Hspa9 Grp75 Hsp74 Hspa9a
20	heat shock protein beta-1 [Mus musculus]	NP_038588.2	23 kDa		23	Hspb1 Hsp25 Hsp27
21	cyclin-dependent kinase 4 [Mus musculus]	NP_034000.1	34 kDa		23	Cdk4 Crk3
22	cyclin-dependent kinase 5 [Mus musculus]	NP_031694.1	33 kDa		21	Cdk5 Cdkn5 Crk6 PSSALRE
23	Cluster of 3-ketoacyl-CoA thiolase A, peroxisomal precursor [Mus musculus] (NP_570934.1)	NP_570934.1 [2]	44 kDa		16	Acaa1a Acaa1
24	dnaJ homolog subfamily A member 1 [Mus musculus]	NP_001158144.1	45 kDa		16	Dnaja1 Dnaj2 Hsj2 Hspf4
25	Cluster of elongation factor 1-alpha 1 [Mus musculus] (NP_034236.2)	NP_034236.2 [2]	50 kDa		15	Eef1a1 Eef1a
26	S-adenosylmethionine synthase isoform type-1 [Mus musculus]	NP_598414.1	44 kDa		15	Mat1a
27	Cluster of hemoglobin subunit beta-1 [Mus musculus] (NP_001265090.1)	NP_001265090.1 [2]	16 kDa		14	Hbb-b1 Hbbt1
28	large proline-rich protein BAG6 isoform 2 [Mus musculus]	NP_001239397.1 (+8)	119 kDa		11	Bag6 Bat3
29	glyceraldehyde-3-phosphate dehydrogenase isoform 1 [Mus musculus]	NP_001276655.1 (+4)	39 kDa		12	Gapdh Gapd GAPDH
30	pyruvate carboxylase, mitochondrial isoform 1 [Mus musculus]	NP_001156418.1 (+1)	130 kDa		13	Pcx
31	T-complex protein 1 subunit delta [Mus musculus]	NP_033967.1	58 kDa		12	Cct4 Cctd
32	dnaJ homolog subfamily B member 1 [Mus musculus]	NP_061278.1	38 kDa		13	Dnajb1 Hsp40 Hspf1
33	argininosuccinate synthase [Mus musculus]	NP_031520.1	47 kDa		11	Ass1 Ass
34	T-complex protein 1 subunit theta [Mus musculus]	NP_033970.3	60 kDa		12	Cct8 Cctq
35	PREDICTED: 60 kDa heat shock protein, mitochondrial isoform X1 [Mus musculus]	XP_006495769.1	61 kDa		10	Hspd1 Hsp60
36	78 kDa glucose-regulated protein precursor [Mus musculus]	NP_001156906.1	72 kDa		17	Hspa5 Grp78
37	T-complex protein 1 subunit gamma [Mus musculus]	NP_033966.1	61 kDa		11	Cct3 Cctg
38	betaine--homocysteine S-methyltransferase 1 [Mus musculus]	NP_057877.1	45 kDa		11	Bhmt
39	peroxisomal biogenesis factor 5 isoform 2 [Mus musculus]	NP_001264259.1 (+1)	67 kDa		8	Pex5 Pxr1
40	peroxisomal multifunctional enzyme type 2 [Mus musculus]	NP_032318.2	79 kDa		8	Hsd17b4 Edh17b4
41	selenium-binding protein 2 [Mus musculus]	NP_062287.1	53 kDa		9	Selenbp2 Lpsb2
42	hemoglobin alpha, adult chain 2 [Mus musculus]	NP_001077424.1	15 kDa		7	Hba-a1 Glnc1 haemaglobin alpha 1 2 Hba-a2
43	actin, cytoplasmic 1 [Mus musculus]	NP_031419.1 (+1)	42 kDa		6	Actb
44	glutathione peroxidase 1 [Mus musculus]	NP_032186.2	22 kDa		7	Gpx1
45	serum albumin precursor [Mus musculus]	NP_033784.2	69 kDa		9	Alb Alb-1 Alb1 alb
46	26S proteasome non-ATPase regulatory subunit 7 [Mus musculus]	NP_034947.1	37 kDa		7	Psmd7 Mov-34 Mov34
47	heat shock protein beta-8 [Mus musculus]	NP_109629.1	22 kDa		8	Hspb8 Cryac Hsp22
48	Cluster of apolipoprotein L 9b [Mus musculus] (NP_776104.1)	NP_776104.1 [2]	33 kDa		6	Apol9b
49	T-complex protein 1 subunit eta [Mus musculus]	NP_031664.3	60 kDa		7	Cct7 Ccth
50	hydroxymethylglutaryl-CoA synthase, mitochondrial precursor [Mus musculus]	NP_032282.2	57 kDa		7	Hmgcs2
51	interferon-induced protein with tetratricopeptide repeats 1 [Mus musculus]	NP_032357.2	54 kDa		4	Ifit1 Garg16 Ifi56 Isg56
52	peroxiredoxin-1 [Mus musculus]	NP_035164.1	22 kDa		8	Prdx1 Msp23 Paga Tdpx2
53	poly(rC)-binding protein 1 [Mus musculus]	NP_035995.1	37 kDa		9	Pcbp1
54	melanoma-associated antigen D1 [Mus musculus]	NP_062765.1	86 kDa		7	Maged1 Nrage
55	carbohydrate-responsive element-binding protein [Mus musculus]	NP_067430.2 (+5)	95 kDa		7	Mlxipl Mio Wbscr14
56	non-specific lipid-transfer protein [Mus musculus]	NP_035457.1 (+1)	59 kDa		7	Scp2 Scp-2
57	PREDICTED: T-complex protein 1 subunit beta isoform X1 [Mus musculus]	XP_006513224.1	57 kDa		6	Cct2 Cctb
58	DNA damage-binding protein 1 [Mus musculus]	NP_056550.1 (+1)	127 kDa		6	Ddb1
59	26S proteasome non-ATPase regulatory subunit 2 [Mus musculus]	NP_598862.1	100 kDa		7	Psmd2
60	60S ribosomal protein L12 [Mus musculus]	NP_033102.2	18 kDa		7	Rpl12
61	PDZ and LIM domain protein 5 isoform ENH1e [Mus musculus]	NP_001177781.1 (+15)	66 kDa		3	Pdlim5 Enh
62	26S proteasome non-ATPase regulatory subunit 11 [Mus musculus]	NP_848731.2 (+1)	47 kDa		4	Psmd11
63	rho GTPase-activating protein 32 isoform 1 [Mus musculus]	NP_001182561.1 (+3)	230 kDa		3	Arhgap32 Grit Kiaa0712 Rics
64	elongation factor Tu, mitochondrial isoform 2 [Mus musculus]	NP_001157185.1 (+1)	47 kDa		6	Tufm
65	cytochrome P450 2D9 [Mus musculus]	NP_034136.2	57 kDa		7	Cyp2d9 Cyp2d-9
66	60S ribosomal protein L8 [Mus musculus]	NP_036183.1	28 kDa		5	Rpl8
67	putative ATP-dependent RNA helicase Pl10 [Mus musculus]	NP_149068.1	73 kDa		4	D1Pas1 Pl10
68	26S protease regulatory subunit 10B [Mus musculus]	NP_080235.2	44 kDa		6	Psmc6 Sug2
69	eukaryotic initiation factor 4A-I isoform 1 [Mus musculus]	NP_659207.1	46 kDa		4	Eif4a1 Ddx2a Eif4a
70	PREDICTED: dimethylaniline monooxygenase [N-oxide-forming] 5 isoform X1 [Mus musculus]	XP_006501058.1	60 kDa		3	Fmo5
71	T-complex protein 1 subunit alpha isoform 1 [Mus musculus]	NP_038714.2	60 kDa		3	Tcp1 Cct1 Ccta
72	alcohol dehydrogenase 1 [Mus musculus]	NP_031435.1	40 kDa		3	Adh1 Adh-1
73	26S protease regulatory subunit 4 [Mus musculus]	NP_032973.1	49 kDa		7	Psmc1
74	T-complex protein 1 subunit zeta [Mus musculus]	NP_033968.1	58 kDa		5	Cct6a Cct6 Cctz Cctz1
75	small glutamine-rich tetratricopeptide repeat-containing protein alpha [Mus musculus]	NP_078775.1 (+1)	34 kDa		4	Sgta Sgt
76	40S ribosomal protein SA [Mus musculus]	NP_035159.3	33 kDa		5	Rpsa Lamr1 P40-8
77	cyclin-dependent kinase inhibitor 1 [Mus musculus]	NP_001104569.1	18 kDa		4	Cdkn1a Cip1 Waf1
78	BAG family molecular chaperone regulator 5 [Mus musculus]	NP_081680.1	51 kDa		3	Bag5
79	signal transducer and activator of transcription 1 isoform 1 [Mus musculus]	NP_001192242.1 (+1)	88 kDa		4	Stat1
80	40S ribosomal protein S5 [Mus musculus]	NP_033121.2	23 kDa		3	Rps5
81	dihydropyrimidine dehydrogenase [NADP(+)] [Mus musculus]	NP_740748.1	111 kDa		5	Dpyd
82	fructose-bisphosphate aldolase B [Mus musculus]	NP_659152.1	40 kDa		5	Aldob Aldo2
83	E3 ubiquitin-protein ligase DTX3L [Mus musculus]	NP_001013389.2	83 kDa		4	Dtx3l Bbap
84	dnaJ homolog subfamily B member 4 [Mus musculus]	NP_081563.2 (+1)	38 kDa		3	Dnajb4
85	TRAF-type zinc finger domain-containing protein 1 isoform 2 [Mus musculus]	NP_758479.2 (+3)	64 kDa		4	Trafd1 Fln29
86	cytochrome P450 2D10 [Mus musculus]	NP_034135.2 (+1)	57 kDa		5	Cyp2d10 Cyp2d-10
87	26S protease regulatory subunit 6B [Mus musculus]	NP_036004.2	47 kDa		3	Psmc4 Tbp7
88	Cluster of fibroblast growth factor receptor 4 precursor [Mus musculus] (NP_032037.2)	NP_032037.2 [32]	89 kDa		5	Fgfr4 Fgfr-4 Mpk-11
89	ATP synthase subunit alpha, mitochondrial precursor [Mus musculus]	NP_031531.1	60 kDa		4	Atp5f1a Atp5a1
90	26S proteasome non-ATPase regulatory subunit 1 [Mus musculus]	NP_081633.1	106 kDa		4	Psmd1
91	major vault protein [Mus musculus]	NP_542369.2 (+1)	97 kDa		3	Mvp
92	activating molecule in BECN1-regulated autophagy protein 1 isoform 2 [Mus musculus]	NP_001074223.1 (+3)	133 kDa		3	Ambra1 Kiaa1736
93	cyclin-dependent kinase inhibitor 1B [Mus musculus]	NP_034005.2	22 kDa		3	Cdkn1b
94	interferon-induced helicase C domain-containing protein 1 isoform 2 [Mus musculus]	NP_001157949.1 (+1)	111 kDa		3	Ifih1
95	60S ribosomal protein L7 [Mus musculus]	NP_035421.2	31 kDa		3	Rpl7
96	dnaJ homolog subfamily C member 7 [Mus musculus]	NP_062769.2 (+1)	56 kDa		4	Dnajc7 Ttc2
97	galectin-9 isoform 2 [Mus musculus]	NP_001152773.1 (+1)	37 kDa		4	Lgals9
98	PREDICTED: LOW QUALITY PROTEIN: uncharacterized protein LOC105245342 [Mus musculus]	XP_011242101.1 (+1)	191 kDa		3
99	elongation factor 2 [Mus musculus]	NP_031933.1	95 kDa		4	Eef2
100	dnaJ homolog subfamily A member 3, mitochondrial isoform 2 [Mus musculus]	NP_001128584.1 (+1)	49 kDa		3	Dnaja3 Tid1
101	ubiquitin-like protein 4A [Mus musculus]	NP_001265200.1	18 kDa		2	Ubl4a Gdx Ubl4 RP23-436K3.13-001
102	ruvB-like 1 [Mus musculus]	NP_062659.1	50 kDa		3	Ruvbl1 Tip49 Tip49a
103	PREDICTED: transcription factor HIVEP2 isoform X1 [Mus musculus]	XP_011241433.1	267 kDa		2	Hivep2 Mibp1
104	F-box only protein 21 [Mus musculus]	NP_663539.1 (+1)	72 kDa		2	Fbxo21 Fbx21 Kiaa0875
105	Cluster of polyadenylate-binding protein 1 [Mus musculus] (NP_032800.2)	NP_032800.2 [2]	71 kDa		2	Pabpc1 Pabp1
106	methylmalonate-semialdehyde dehydrogenase [acylating], mitochondrial precursor [Mus musculus]	NP_598803.1	58 kDa		3	Aldh6a1
107	ATP synthase subunit beta, mitochondrial precursor [Mus musculus]	NP_058054.2	56 kDa		2	Atp5f1b Atp5b
108	26S protease regulatory subunit 7 [Mus musculus]	NP_035318.1	53 kDa		3	Psmc2 Mss1
109	retinal dehydrogenase 1 [Mus musculus]	NP_038495.2	54 kDa		3	Aldh1a1 Ahd-2 Ahd2 Aldh1
110	heterogeneous nuclear ribonucleoprotein K isoform 1 [Mus musculus]	NP_001288269.1 (+3)	51 kDa		2	Hnrnpk Hnrpk
111	ubiquitin carboxyl-terminal hydrolase 5 [Mus musculus]	NP_038728.1 (+2)	96 kDa		3	Usp5 Isot
112	interferon-induced very large GTPase 1 [Mus musculus]	NP_001229968.1 (+1)	281 kDa		3	Gvin1
113	E3 ubiquitin-protein ligase UBR5 isoform 1 [Mus musculus]	NP_001074828.2 (+5)	309 kDa		2	Ubr5 Edd Edd1 Kiaa0896
114	PREDICTED: E3 ubiquitin-protein ligase HUWE1 isoform X2 [Mus musculus]	XP_006528996.1 (+10)	490 kDa		2
115	protein DDI1 homolog 2 [Mus musculus]	NP_001017966.1	45 kDa		2	Ddi2
116	aldehyde oxidase 1 [Mus musculus]	NP_033806.2	147 kDa		2	Aox1 Ao Ro
117	ADP-ribosylation factor GTPase-activating protein 2 isoform 1 [Mus musculus]	NP_001159496.1 (+1)	58 kDa		3	Arfgap2 Zfp289 Znf289
118	trifunctional enzyme subunit alpha, mitochondrial precursor [Mus musculus]	NP_849209.1	83 kDa		3	Hadha
119	L-serine dehydratase/L-threonine deaminase [Mus musculus]	NP_663540.1 (+1)	35 kDa		3	Sds
120	PREDICTED: 60S ribosomal protein L23 [Mus musculus]	XP_003688806.1	15 kDa		2	Rpl23
121	heat shock protein 75 kDa, mitochondrial precursor [Mus musculus]	NP_080784.1	80 kDa		5	Trap1 Hsp75
122	heterogeneous nuclear ribonucleoprotein M isoform b [Mus musculus]	NP_001103383.1 (+1)	74 kDa		3	Hnrnpm Hnrpm mKIAA4193
123	60S ribosomal protein L4 [Mus musculus]	NP_077174.1	47 kDa		3	Rpl4
124	receptor expression-enhancing protein 6 isoform 2 [Mus musculus]	NP_001191860.1 (+3)	19 kDa		3	Reep6 Dp1l1 Tb2l1
125	interferon-inducible GTPase 1 [Mus musculus]	NP_068564.4	48 kDa		3	Iigp1 Irga6 Ifgga1
126	PREDICTED: 60S ribosomal protein L6 isoform X1 [Mus musculus]	XP_006530290.1	34 kDa		3	Rpl6
127	26S protease regulatory subunit 8 [Mus musculus]	NP_032976.1	46 kDa		4	Psmc5 Sug1
128	60S ribosomal protein L14 [Mus musculus]	NP_080250.1	24 kDa		3	Rpl14
129	peroxisomal bifunctional enzyme [Mus musculus]	NP_076226.2 (+1)	78 kDa		3	Ehhadh L-pbe
130	PREDICTED: 40S ribosomal protein S2 isoform X1 [Mus musculus]	XP_006523791.1	31 kDa		3
131	PREDICTED: sperm flagellar protein 2 isoform X1 [Mus musculus]	XP_006520145.1 (+4)	246 kDa		2
132	poly(rC)-binding protein 2 isoform 1 [Mus musculus]	NP_001096635.1 (+9)	38 kDa		3	Pcbp2 Cbp Hnrnpx Hnrpx
133	60 kDa lysophospholipase [Mus musculus]	NP_001074638.1 (+3)	61 kDa		2	Aspg
134	PREDICTED: poly [ADP-ribose] polymerase 9 isoform X2 [Mus musculus]	XP_006522818.1 (+2)	97 kDa		2	Parp9 Bal
135	protein disulfide-isomerase A6 precursor [Mus musculus]	NP_082235.1	49 kDa		2	Pdia6 Txndc7
136	CAD protein isoform 2 [Mus musculus]	NP_001276451.1 (+4)	236 kDa		2	Cad
137	nicotinate phosphoribosyltransferase [Mus musculus]	NP_766195.2	58 kDa		2	Naprt Naprt1
138	enoyl-CoA delta isomerase 2, mitochondrial isoform a [Mus musculus]	NP_001103801.1 (+1)	43 kDa		2	Eci2 Peci
139	glutamine synthetase [Mus musculus]	NP_032157.2	42 kDa		2	Glul Glns
140	cytochrome P450 2D26 [Mus musculus]	NP_083838.1 (+1)	57 kDa		4	Cyp2d26 Cyp2d-26
141	deubiquitinating protein VCIP135 [Mus musculus]	NP_775619.2	134 kDa		2	Vcpip1 Vcip135
142	cyclin-dependent kinase 2 isoform 2 [Mus musculus]	NP_058036.1 (+2)	34 kDa		5	Cdk2 Cdkn2
143	PREDICTED: DNA cross-link repair 1A protein isoform X1 [Mus musculus]	XP_006527279.1-DECOY (+1)	?		2
END OF FILE
